# Supplementary material for: Dental Pulp-Derived Stem Cells Reduce Inflammation, Accelerate Wound Healing and Mediate M2 Polarization of Myeloid Cells
Source: Biomedicines. 2022 Aug 17;10(8):1999. doi: 10.3390/biomedicines10081999 (PMC9624276; doi:10.3390/biomedicines10081999)
Supplement: Supplementary file 1 [file biomedicines-10-01999-s001.zip]

Archive with 1 entries (1 files):
- biomedicines-1761755-SI.pdf
